# Supplementary material for: Ecological niche modelling for predicting the risk of cutaneous leishmaniasis in the Neotropical moist forest biome
Source: PLoS Negl Trop Dis. 2019 Aug 14;13(8):e0007629. doi: 10.1371/journal.pntd.0007629 (PMC6693739; doi:10.1371/journal.pntd.0007629)
Supplement: S1 Table — The explanatory variables are ranked in order of importance of their contribution to the model. (XLSX) [file pntd.0007629.s003.xlsx]

## Sheet: Feuil1
		Amazonia	French Guiana
Method 1	AUC	0.836	0.871
	Variables	(1) Pop_density (2) HFP (3) Bioclim4 (4) Mammals (5) Aboveground biomass	(1) HFP (2) Bioclim16 (3) Bioclim2 (4) Distance_c500m
Method 2	AUC	0.842	0.885
	Variables	(1) Pop_density (2) HFP (3) Bioclim4 (4) Mammals (5) Aboveground biomass	(1) HFP (2) Bioclim16 (3) Bioclim2 (4) Distance_c500m
Method 3	AUC	0.829	0.884
	Variables	(1) Pop_density (2) HFP (3) Bioclim4 (4) Mammals (5) Aboveground biomass	(1) HFP (2) Bioclim16 (3) Bioclim2 (4) Distance_c500m
Null model	AUC	0.5073	0.5491
